# Supplementary material for: Insights into Copy Number Variation Architecture in Black Bengal Goat Genome
Source: Int J Mol Sci. 2026 Apr 30;27(9):4045. doi: 10.3390/ijms27094045 (PMC13163300; doi:10.3390/ijms27094045)
Supplement: Supplementary file 1 [file ijms-27-04045-s001.zip]

Archive with 2 entries (2 files):
- CNV_protein_coding_genes table S2.xlsx
- Suppl Table S1.pdf
