# Supplementary material for: Insights into Copy Number Variation Architecture in Black Bengal Goat Genome
Source: Int J Mol Sci. 2026 Apr 30;27(9):4045. doi: 10.3390/ijms27094045 (PMC13163300; doi:10.3390/ijms27094045)
Supplement: Supplementary file 1 [file ijms-27-04045-s001.zip › CNV_protein_coding_genes table S2.xlsx]

## Sheet: Sheet1
Protein_Coding_Genes
3BHSD
A4GALT
A4GNT
AADACL3
AAED1
AAGAB
AAK1
AAMDC
AARD
AARS
AASDH
AASDHPPT
AASS
AATF
ABAT
ABCA1
ABCA10
ABCA12
ABCA13
ABCA4
ABCA5
ABCA6
ABCB1
ABCB10
ABCB11
ABCB4
ABCB5
ABCB6
ABCC11
ABCC12
ABCC2
ABCC3
ABCC4
ABCC5
ABCC8
ABCC9
ABCD2
ABCD3
ABCE1
ABCF3
ABCG1
ABCG2
ABCG5
ABCG8
ABHD12
ABHD13
ABHD17B
ABHD18
ABHD2
ABHD3
ABHD4
ABHD5
ABI1
ABI2
ABI3
ABI3BP
ABL2
ABLIM1
ABLIM3
ABRA
ABT1
ABTB2
ACAA1
ACAA2
ACACB
ACAD11
ACAD9
ACADL
ACADS
ACADSB
ACAP2
ACAT1
ACAT2
ACBD3
ACBD5
ACBD6
ACCSL
ACER2
ACER3
ACIN1
ACKR1
ACKR4
ACMSD
ACO1
ACO2
ACOD1
ACOT11
ACOT12
ACOT6
ACOX2
ACOX3
ACOXL
ACP1
ACP2
ACP5
ACP6
ACPP
ACRV1
ACSBG1
ACSBG2
ACSF2
ACSL1
ACSL6
ACSM1
ACSM2B
ACSM3
ACSM4
ACSM5
ACSS2
ACTBL2
ACTC1
ACTG2
ACTL10
ACTL6A
ACTL9
ACTN2
ACTN4
ACTR10
ACTR2
ACTR3
ACTR6
ACTR8
ACTRT3
ACVR1
ACVR1C
ACVR2A
ACYP1
ACYP2
ADAD1
ADAL
ADAM10
ADAM12
ADAM18
ADAM19
ADAM20
ADAM21
ADAM22
ADAM23
ADAM28
ADAM29
ADAM8
ADAM9
ADAMTS1
ADAMTS12
ADAMTS14
ADAMTS15
ADAMTS16
ADAMTS17
ADAMTS18
ADAMTS19
ADAMTS2
ADAMTS20
ADAMTS3
ADAMTS5
ADAMTS6
ADAMTS7
ADAMTS9
ADAMTSL1
ADAMTSL3
ADAMTSL4
ADAP1
ADAP2
ADAR
ADARB1
ADARB2
ADAT1
ADAT2
ADCK1
ADCK2
ADCY1
ADCY10
ADCY2
ADCY3
ADCY4
ADCY5
ADCY7
ADCY8
ADCY9
ADCYAP1
ADCYAP1R1
ADD1
ADD3
ADGB
ADGRA2
ADGRA3
ADGRB3
ADGRD1
ADGRE1
ADGRE2
ADGRF3
ADGRF4
ADGRF5
ADGRG5
ADGRG6
ADGRG7
ADGRL2
ADGRL3
ADGRL4
ADGRV1
ADH7
ADI1
ADIG
ADIPOR2
ADIRF
ADK
ADM
ADNP2
ADO
ADORA1
ADORA2B
ADORA3
ADRA1B
ADRA1D
ADRA2A
ADRB1
ADRB2
ADRB3
ADRM1
ADSS
AEBP2
AEN
AFAP1
AFDN
AFF1
AFF3
AFF4
AFG3L2
AFP
AFTPH
AGA
AGAP1
AGAP2
AGBL1
AGFG1
AGGF1
AGK
AGL
AGMO
AGO1
AGO3
AGPAT3
AGPAT4
AGPS
AGR2
AGR3
AGRN
AGT
AGTPBP1
AGTR1
AGTRAP
AGXT2
AHCTF1
AHCYL1
AHCYL2
AHI1
AHNAK2
AHR
AHRR
AHSA1
AHSA2
AHSG
AHSP
AIG1
AIM1
AIM1L
AIMP1
AIP
AIRE
AK1
AK2
AK3
AK4
AK5
AK6
AK7
AK9
AKAP1
AKAP10
AKAP11
AKAP13
AKAP2
AKAP3
AKAP5
AKAP6
AKAP9
AKIP1
AKIRIN1
AKIRIN2
AKNAD1
AKR1A1
AKR1E2
AKT3
AKTIP
ALB
ALCAM
ALDH16A1
ALDH1A1
ALDH1A2
ALDH1A3
ALDH1L2
ALDH2
ALDH5A1
ALDH6A1
ALDH7A1
ALDH8A1
ALDH9A1
ALDOB
ALG1
ALG10
ALG12
ALG14
ALG2
ALG3
ALG5
ALG6
ALG8
ALG9
ALK
ALKBH1
ALKBH2
ALKBH3
ALKBH8
ALLC
ALMS1
ALOX5AP
ALPK1
ALPK2
ALPL
ALS2
ALS2CR11
ALS2CR12
ALX1
ALX3
AMACR
AMBN
AMBRA1
AMD1
AMDHD1
AMER3
AMIGO2
AMMECR1L
AMN
AMN1
AMOTL1
AMPD1
AMPD3
AMPH
AMTN
AMZ2
ANAPC1
ANAPC10
ANAPC16
ANAPC4
ANAPC7
ANGEL2
ANGPT1
ANGPT4
ANGPTL1
ANGPTL2
ANGPTL3
ANGPTL5
ANGPTL6
ANGPTL8
ANHX
ANK1
ANK2
ANK3
ANKAR
ANKDD1A
ANKDD1B
ANKFN1
ANKIB1
ANKLE2
ANKMY2
ANKRA2
ANKRD1
ANKRD10
ANKRD11
ANKRD12
ANKRD13C
ANKRD16
ANKRD17
ANKRD23
ANKRD27
ANKRD28
ANKRD31
ANKRD34A
ANKRD34B
ANKRD34C
ANKRD35
ANKRD37
ANKRD39
ANKRD40
ANKRD42
ANKRD44
ANKRD45
ANKRD46
ANKRD49
ANKRD53
ANKRD54
ANKRD55
ANKRD6
ANKRD66
ANKRD7
ANKRD9
ANKS1A
ANKS1B
ANKS3
ANKS4B
ANKS6
ANKUB1
ANKZF1
ANLN
ANO1
ANO10
ANO2
ANO3
ANO4
ANO5
ANO6
ANP32A
ANPEP
ANTXR1
ANTXR2
ANXA1
ANXA10
ANXA13
ANXA3
ANXA4
ANXA7
AOAH
AOC1
AP1AR
AP1B1
AP1G1
AP1S3
AP2A2
AP2B1
AP2M1
AP3B1
AP3D1
AP3M1
AP3M2
AP3S1
AP4B1
AP4E1
AP4M1
AP4S1
AP5B1
APAF1
APBA1
APBB1IP
APBB2
APBB3
APC
APCS
APELA
APEX1
APH1B
APIP
APLF
APLNR
APOBEC4
APOBR
APOD
APOH
APOOL
APP
APPBP2
APPL1
APPL2
APTX
AQP10
AQP11
AQP4
AQP6
AQP7
AQP9
AQR
ARAP2
ARAP3
ARC
AREG
ARF4
ARF5
ARF6
ARFGEF1
ARFGEF2
ARFIP1
ARG1
ARG2
ARGFX
ARGLU1
ARHGAP1
ARHGAP10
ARHGAP11A
ARHGAP12
ARHGAP15
ARHGAP18
ARHGAP19
ARHGAP20
ARHGAP21
ARHGAP22
ARHGAP24
ARHGAP25
ARHGAP26
ARHGAP27
ARHGAP28
ARHGAP29
ARHGAP31
ARHGAP32
ARHGAP42
ARHGAP5
ARHGDIB
ARHGEF10
ARHGEF11
ARHGEF12
ARHGEF17
ARHGEF19
ARHGEF25
ARHGEF26
ARHGEF28
ARHGEF3
ARHGEF37
ARHGEF38
ARHGEF4
ARHGEF40
ARHGEF5
ARHGEF7
ARID1A
ARID1B
ARID2
ARID3B
ARID4A
ARID4B
ARID5A
ARID5B
ARIH1
ARIH2
ARIH2OS
ARL1
ARL10
ARL11
ARL13B
ARL14
ARL14EP
ARL14EPL
ARL15
ARL2BP
ARL4A
ARL4C
ARL4D
ARL5A
ARL5B
ARL6IP1
ARL6IP5
ARL8B
ARL9
ARMC10
ARMC12
ARMC2
ARMC3
ARMC4
ARMC5
ARMC9
ARMT1
ARNT
ARNT2
ARNTL
ARPC2
ARPC3
ARPC4
ARPC5
ARPIN
ARPP19
ARPP21
ARRDC1
ARRDC3
ARRDC4
ARSB
ARSG
ARSJ
ART3
ART4
ARV1
AS3MT
ASAH1
ASAP1
ASB13
ASB14
ASB15
ASB17
ASB18
ASB3
ASB5
ASB7
ASCC1
ASCC3
ASCL3
ASCL4
ASF1A
ASF1B
ASH1L
ASH2L
ASIC1
ASIC2
ASIC5
ASL
ASNA1
ASNS
ASNSD1
ASPA
ASPDH
ASPG
ASPN
ASPRV1
ASRGL1
ASTE1
ASTN1
ASTN2
ASXL1
ASXL2
ASXL3
ASZ1
ATAD2B
ATAD5
ATE1
ATF1
ATF2
ATF3
ATF6
ATF7
ATF7IP
ATF7IP2
ATG10
ATG12
ATG13
ATG14
ATG16L2
ATG2B
ATG3
ATG4B
ATG4C
ATG4D
ATG5
ATG7
ATG9A
ATIC
ATL1
ATL3
ATM
ATOH1
ATOH7
ATOX1
ATP10A
ATP10B
ATP11B
ATP12A
ATP13A3
ATP13A4
ATP13A5
ATP1A1
ATP1B1
ATP1B3
ATP23
ATP2A2
ATP2B2
ATP2B4
ATP2C1
ATP5A1
ATP5F1
ATP5G1
ATP5G3
ATP5J
ATP5J2
ATP5L
ATP5SL
ATP6AP1L
ATP6V0A2
ATP6V0A4
ATP6V0D2
ATP6V0E1
ATP6V0E2
ATP6V1A
ATP6V1B1
ATP6V1C1
ATP6V1D
ATP6V1E2
ATP6V1G1
ATP6V1G3
ATP6V1H
ATP8A1
ATP8A2
ATP8B2
ATP8B4
ATP9B
ATPAF1
ATPIF1
ATR
ATRIP
ATRN
ATRNL1
ATXN1
ATXN10
ATXN1L
ATXN2
ATXN2L
ATXN7L1
ATXN7L3B
AUH
AUNIP
AURKA
AURKC
AUTS2
AVEN
AVIL
AVL9
AVPR1A
AVPR1B
AXDND1
AZGP1
AZI2
AZIN2
B2M
B3GALNT1
B3GALNT2
B3GALT1
B3GALT2
B3GALT5
B3GAT2
B3GLCT
B3GNT5
B3GNT9
B3GNTL1
B4GALNT1
B4GALNT2
B4GALNT3
B4GALT1
B4GALT5
B4GALT6
B4GALT7
BAALC
BAAT
BAC5
BAC7.5
BACE2
BACH2
BAG1
BAG2
BAG4
BAK1
BANK1
BARD1
BARHL2
BARX1
BARX2
BASP1
BATF2
BATF3
BAZ1A
BAZ1B
BAZ2B
BBIP1
BBOF1
BBOX1
BBS10
BBS12
BBS4
BBS5
BBS9
BBX
BCAN
BCAR1
BCAR3
BCAS1
BCAS2
BCAS3
BCAT1
BCCIP
BCDIN3D
BCHE
BCKDHB
BCL2
BCL2A1
BCL2L1
BCL2L11
BCL2L14
BCL2L15
BCL7A
BCLAF1
BCNT
BCO2
BDH1
BDH2
BDKRB1
BDKRB2
BDNF
BDP1
BECN2
BEND3
BEND6
BEND7
BEST2
BEST3
BET1
BFAR
BFSP1
BFSP2
BHLHE40
BICC1
BICD1
BICD2
BIN1
BIN2
BIN3
BIRC2
BIRC3
BIRC6
BLCAP
BLK
BLM
BLMH
BLNK
BLOC1S2
BLOC1S4
BLOC1S5
BLOC1S6
BLVRA
BLZF1
BMF
BMI1
BMP1
BMP10
BMP3
BMP4
BMP5
BMP8A
BMP8B
BMPER
BMPR1A
BMPR1B
BMPR2
BMS1
BMT2
BNC1
BNC2
BNIP1
BNIP2
BNIP3L
BOC
BOD1L1
BOLA1
BOLA2B
BOLA3
BOLL
BORA
BORCS5
BORCS7
BPI
BPIFA1
BPIFA2
BPIFA3
BPIFB1
BPIFC
BPTF
BRAF
BRAP
BRCA1
BRCA2
BRD1
BRD4
BRD7
BRD8
BRD9
BRDT
BRE
BRF1
BRF2
BRINP1
BRINP2
BRINP3
BRIP1
BRIX1
BRK1
BRMS1L
BROX
BRPF3
BRWD1
BSPH1
BST1
BST2
BTAF1
BTBD1
BTBD10
BTBD11
BTBD18
BTBD2
BTBD6
BTBD7
BTBD9
BTC
BTD
BTF3L4
BTG2
BTG3
BTG4
BTLA
BTN1A1
BTN2A2
BTN3A3
BTNL9
BTRC
BUB1
BUB1B
BVES
BZW1
BZW2
C10H14orf1
C10H14orf105
C10H14orf119
C10H14orf166
C10H14orf169
C10H14orf37
C10H14orf39
C10H15orf41
C10H15orf54
C10H15orf57
C10H15orf61
C10H15orf62
C10H15orf65
C11H2orf15
C11H2orf42
C11H2orf50
C11H2orf71
C11H2orf73
C11H2orf74
C11H2orf78
C11H9orf78
C13H10orf113
C13H20orf144
C13H20orf173
C13H20orf196
C13H20orf96
C14H8orf22
C14H8orf33
C14H8orf34
C14H8orf37
C14H8orf59
C14H8orf88
C14H8orf89
C15H11orf1
C15H11orf16
C15H11orf31
C15H11orf49
C15H11orf52
C15H11orf53
C15H11orf57
C15H11orf58
C15H11orf63
C15H11orf65
C15H11orf70
C15H11orf88
C15H11orf96
C15H11orf97
C16H1orf101
C16H1orf112
C16H1orf115
C16H1orf158
C16H1orf186
C16H1orf21
C16H1orf27
C17H4orf33
C17H4orf45
C17H4orf46
C17H5orf52
C18H16orf70
C18H16orf74
C18H16orf87
C18H19orf68
C18H19orf81
C19H17orf105
C19H17orf58
C19H17orf97
C19H17orf98
C1GALT1
C1GALT1C1L
C1H21orf59
C1H21orf62
C1H21orf91
C1H3orf30
C1H3orf33
C1H3orf38
C1H3orf52
C1H3orf58
C1H3orf70
C1QA
C1QB
C1QC
C1QL3
C1QL4
C1QTNF2
C1QTNF3
C1QTNF7
C2
C20H5orf22
C20H5orf34
C20H5orf42
C20H5orf49
C20H5orf51
C20H5orf58
C21H14orf132
C21H14orf28
C22H3orf20
C22H3orf67
C23H6orf10
C23H6orf106
C23H6orf141
C23H6orf15
C23H6orf226
C23H6orf62
C23H6orf89
C24H18orf21
C24H18orf25
C24H18orf32
C24H18orf54
C24H18orf63
C24H18orf8
C25H16orf45
C25H16orf52
C25H16orf58
C25H16orf62
C25H16orf71
C25H16orf89
C25H16orf90
C25H16orf96
C25H19orf33
C25H7orf26
C26H10orf120
C26H10orf131
C26H10orf76
C27H4orf47
C27H8orf48
C28H10orf10
C28H10orf107
C28H10orf11
C28H10orf53
C28H1orf131
C28H1orf198
C29H11orf54
C29H11orf84
C29H11orf86
C29H11orf95
C2CD3
C2CD4D
C2CD5
C2H1orf64
C2H2orf66
C2H2orf69
C2H2orf72
C2H2orf76
C2H2orf80
C2H2orf88
C3
C3AR1
C3H1orf109
C3H1orf111
C3H1orf141
C3H1orf146
C3H1orf162
C3H1orf168
C3H1orf185
C3H1orf189
C3H1orf194
C3H1orf210
C3H1orf226
C3H1orf228
C3H1orf43
C3H1orf50
C3H1orf68
C3H1orf87
C3H1orf94
C4BPA
C4BPB
C4H7orf25
C4H7orf31
C4H7orf72
C4H7orf73
C5
C5H12orf29
C5H12orf4
C5H12orf40
C5H12orf45
C5H12orf50
C5H12orf54
C5H12orf56
C5H12orf60
C5H12orf73
C5H12orf74
C5H12orf75
C6
C6H4orf17
C6H4orf19
C6H4orf22
C6H4orf26
C6H4orf3
C6H4orf32
C6H4orf36
C7
C7H19orf43
C7H19orf66
C7H19orf70
C7H5orf15
C7H5orf24
C7H5orf30
C7H5orf46
C7H5orf63
C8H8orf58
C8H9orf135
C8H9orf24
C8H9orf3
C8H9orf40
C8H9orf64
C8H9orf72
C8H9orf84
C9
C9H6orf118
C9H6orf120
C9H6orf163
C9H6orf203
C9H6orf58
CA10
CA12
CA3
CA4
CA5A
CA6
CAAP1
CAB39L
CABLES1
CABP5
CABS1
CABYR
CACHD1
CACNA1B
CACNA1C
CACNA1G
CACNA2D1
CACNA2D3
CACNB2
CACNB4
CACNG1
CACNG3
CACNG4
CACNG5
CACUL1
CACYBP
CADM1
CADM2
CADM3
CADPS
CADPS2
CAGE1
CALB1
CALB2
CALCOCO1
CALCOCO2
CALCR
CALCRL
CALD1
CALM1
CALML4
CALN1
CALY
CAMK1D
CAMK1G
CAMK2D
CAMK2G
CAMK2N1
CAMK4
CAMKMT
CAMLG
CAMSAP2
CAMTA1
CAMTA2
CAND1
CANX
CAP1
CAP2
CAPN1
CAPN13
CAPN3
CAPN5
CAPN7
CAPNS2
CAPRIN1
CAPRIN2
CAPS2
CAPSL
CAPZA1
CAPZA2
CAPZB
CARD10
CARD11
CARD14
CARD19
CARD6
CARF
CARMIL1
CARNMT1
CARS
CARTPT
CASC1
CASC3
CASC4
CASD1
CASP3
CASP6
CASP8
CASQ2
CASR
CASS4
CAST
CASZ1
CATSPER3
CATSPER4
CATSPERB
CAV1
CAV2
CAV3
CBFA2T2
CBFB
CBL
CBLB
CBLL1
CBLN3
CBR3
CBR4
CBX3
CBY3
CC2D2A
CC2D2B
CCAR1
CCAR2
CCBE1
CCDC102A
CCDC102B
CCDC110
CCDC112
CCDC113
CCDC114
CCDC115
CCDC121
CCDC122
CCDC124
CCDC125
CCDC126
CCDC127
CCDC129
CCDC14
CCDC141
CCDC142
CCDC146
CCDC148
CCDC150
CCDC152
CCDC158
CCDC166
CCDC167
CCDC168
CCDC17
CCDC170
CCDC171
CCDC172
CCDC173
CCDC178
CCDC18
CCDC181
CCDC185
CCDC186
CCDC191
CCDC192
CCDC3
CCDC38
CCDC39
CCDC40
CCDC43
CCDC50
CCDC51
CCDC53
CCDC54
CCDC58
CCDC59
CCDC6
CCDC62
CCDC63
CCDC66
CCDC68
CCDC7
CCDC71L
CCDC73
CCDC77
CCDC80
CCDC81
CCDC82
CCDC83
CCDC85A
CCDC86
CCDC87
CCDC88A
CCDC89
CCDC90B
CCDC91
CCDC92
CCDC93
CCDC96
CCER1
CCER2
CCHCR1
CCK
CCKAR
CCL1
CCL19
CCL20
CCL21
CCL28
CCM2
CCNA2
CCNB1
CCNB1IP1
CCNB2
CCNC
CCND2
CCND3
CCNDBP1
CCNE2
CCNF
CCNG1
CCNG2
CCNH
CCNI
CCNJ
CCNJL
CCNO
CCNT1
CCNT2
CCNY
CCNYL1
CCP110
CCPG1
CCR3
CCR4
CCR5
CCR8
CCR9
CCRL2
CCS
CCSER1
CCSER2
CCT2
CCT4
CCT6B
CCT7
CCT8
CCT8L2
CCZ1
CD101
CD109
CD14
CD164
CD164L2
CD1E
CD200
CD207
CD226
CD24
CD244
CD274
CD28
CD2AP
CD2BP2
CD300E
CD300LG
CD36
CD38
CD3D
CD3E
CD3G
CD4
CD47
CD48
CD53
CD58
CD69
CD7
CD80
CD84
CD96
CDA
CDADC1
CDC123
CDC14A
CDC14B
CDC20B
CDC23
CDC25A
CDC25C
CDC27
CDC37L1
CDC40
CDC42BPA
CDC42BPB
CDC42SE2
CDC5L
CDC7
CDC73
CDCA2
CDCA4
CDCA7
CDCA7L
CDCA8
CDCP1
CDH1
CDH13
CDH17
CDH18
CDH19
CDH2
CDH20
CDH23
CDH4
CDH6
CDH7
CDH8
CDHR2
CDK10
CDK13
CDK14
CDK15
CDK17
CDK18
CDK19
CDK4
CDK5
CDK5R1
CDK5RAP2
CDK6
CDK7
CDK8
CDK9
CDKAL1
CDKL1
CDKL2
CDKL3
CDKL4
CDKN1B
CDKN2AIP
CDKN2AIPNL
CDKN2B
CDKN2C
CDKN3
CDNF
CDO1
CDON
CDPF1
CDR2
CDRT1
CDRT4
CDS1
CDSN
CDV3
CEBPA
CEBPE
CEBPG
CEBPZ
CEBPZOS
CELA1
CELF1
CELF2
CELF3
CELF4
CELF5
CELF6
CELSR1
CENPC
CENPE
CENPH
CENPJ
CENPK
CENPL
CENPN
CENPO
CENPP
CENPQ
CENPU
CENPW
CEP104
CEP112
CEP120
CEP126
CEP128
CEP135
CEP152
CEP162
CEP164
CEP170
CEP170B
CEP19
CEP192
CEP250
CEP290
CEP295
CEP350
CEP41
CEP44
CEP55
CEP57
CEP57L1
CEP63
CEP68
CEP70
CEP76
CEP78
CEP83
CEP85
CEP85L
CEP95
CEP97
CEPT1
CER1
CERKL
CERS3
CERS4
CERS5
CERS6
CES5A
CETN1
CETN3
CFAP126
CFAP161
CFAP206
CFAP221
CFAP36
CFAP43
CFAP44
CFAP46
CFAP52
CFAP54
CFAP57
CFAP58
CFAP61
CFAP70
CFAP74
CFAP97
CFB
CFH
CFHR5
CFI
CFLAR
CFTR
CGGBP1
CGN
CGRRF1
CHAC2
CHAF1B
CHAT
CHCHD3
CHCHD5
CHCHD6
CHD1
CHD1L
CHD2
CHD6
CHD7
CHD9
CHDH
CHEK1
CHEK2
CHFR
CHGB
CHI3L1
CHI3L2
CHIA
CHIC2
CHL1
CHML
CHMP1A
CHMP4C
CHMP5
CHN1
CHN2
CHODL
CHP1
CHPT1
CHRM1
CHRM2
CHRM3
CHRNA1
CHRNA5
CHRNA7
CHRNA9
CHRNB2
CHST10
CHST11
CHST12
CHST2
CHST4
CHST8
CHST9
CHSY1
CHSY3
CHTF8
CHUK
CIDEC
CIR1
CISD1
CISD2
CISD3
CIT
CIZ1
CKAP2
CKAP2L
CKMT2
CLASP1
CLASP2
CLCC1
CLCN1
CLCN3
CLCNKA
CLDN1
CLDN10
CLDN11
CLDN12
CLDN14
CLDN16
CLDN18
CLDN25
CLDND1
CLEC12A
CLEC12B
CLEC14A
CLEC16A
CLEC1A
CLEC1B
CLEC3B
CLEC4D
CLEC4E
CLEC4F
CLEC5A
CLEC6A
CLEC7A
CLEC9A
CLGN
CLHC1
CLIC6
CLIP1
CLIP2
CLIP4
CLK1
CLK2
CLK3
CLK4
CLMP
CLN3
CLN5
CLN6
CLN8
CLNK
CLNS1A
CLOCK
CLPB
CLPS
CLPSL2
CLPX
CLSPN
CLSTN2
CLSTN3
CLTA
CLTB
CLTC
CLUAP1
CLUH
CLUL1
CLVS1
CLYBL
CMC1
CMC2
CMIP
CMPK1
CMPK2
CMSS1
CMTM6
CMTM7
CMTM8
CMTR1
CMTR2
CMYA5
CNBD1
CNBD2
CNBP
CNDP1
CNDP2
CNEP1R1
CNGA1
CNGA3
CNGB1
CNGB3
CNIH1
CNIH3
CNIH4
CNKSR1
CNKSR3
CNN1
CNN3
CNNM1
CNNM2
CNNM3
CNNM4
CNOT10
CNOT11
CNOT2
CNOT4
CNOT6
CNOT6L
CNPPD1
CNPY1
CNPY3
CNPY4
CNR1
CNR2
CNRIP1
CNST
CNTFR
CNTLN
CNTN1
CNTN3
CNTN4
CNTN6
CNTNAP1
CNTNAP2
CNTNAP4
CNTNAP5
CNTRL
COBL
COBLL1
COCH
COG2
COG5
COG6
COG7
COG8
COIL
COL11A1
COL12A1
COL14A1
COL15A1
COL17A1
COL18A1
COL19A1
COL1A2
COL21A1
COL22A1
COL23A1
COL24A1
COL25A1
COL27A1
COL28A1
COL3A1
COL4A2
COL4A3
COL4A3BP
COL5A2
COL6A1
COL6A2
COL6A3
COL6A5
COL6A6
COL8A1
COL9A1
COL9A2
COLCA2
COLEC10
COLEC11
COLEC12
COMMD1
COMMD10
COMMD2
COMMD3
COMMD4
COMMD5
COMMD6
COPA
COPB2
COPG1
COPG2
COPS2
COPS4
COPS5
COPS8
COQ10B
COQ2
COQ3
COQ6
COQ7
CORIN
CORO1A
CORO1C
CORO2B
CP
CPA3
CPA5
CPA6
CPB1
CPB2
CPD
CPE
CPEB1
CPEB2
CPEB3
CPED1
CPLX1
CPM
CPN1
CPNE2
CPNE3
CPNE4
CPNE8
CPO
CPOX
CPPED1
CPQ
CPS1
CPSF2
CPSF4
CPSF6
CPVL
CPXM2
CPZ
CR2
CRABP1
CRADD
CRAMP1
CRAT
CRB1
CRCP
CRCT1
CREB1
CREB3L2
CREB3L4
CREB5
CREBBP
CREBL2
CREBRF
CREBZF
CRELD1
CREM
CRH
CRIM1
CRIP3
CRIPT
CRISP1
CRISP2
CRISP3
CRISPLD1
CRISPLD2
CRLF3
CRLS1
CRNKL1
CRNN
CROCC
CROT
CRP
CRSP-1
CRSP-2
CRTAM
CRTAP
CRTC2
CRX
CRY1
CRYAA
CRYAB
CRYBA1
CRYBA4
CRYBG3
CRYGC
CRYGS
CRYL1
CRYM
CRYZL1
CSDC2
CSDE1
CSE1L
CSF2
CSF2RB
CSF3
CSGALNACT1
CSMD1
CSMD2
CSN1S1
CSN1S2
CSN3
CSNK1A1
CSNK1D
CSNK1G1
CSNK1G2
CSNK1G3
CSNK2A1
CSPP1
CSRNP2
CSRNP3
CSRP2
CSRP3
CSTA
CSTF1
CSTF2T
CSTF3
CTAGE5
CTBP2
CTBS
CTDSP2
CTDSPL
CTDSPL2
CTGF
CTH
CTHRC1
CTIF
CTLA4
CTNNA1
CTNNA2
CTNNA3
CTNNBIP1
CTNND1
CTNND2
CTPS1
CTR9
CTSB
CTSC
CTSF
CTSH
CTSK
CTSL
CTSO
CTSS
CTSV
CTTNBP2
CTTNBP2NL
CUBN
CUL2
CUL5
CUL9
CUTC
CUX1
CWC22
CWC25
CWC27
CWF19L1
CWF19L2
CWH43
CXADR
CXCL10
CXCL11
CXCL13
CXCL9
CXCR1
CXCR2
CXCR4
CXCR6
CXXC1
CXXC4
CYB5A
CYFIP1
CYFIP2
CYLD
CYM
CYP19A1
CYSLTR2
CYSTM1
CYTH3
CYTIP
CYTL1
CYYR1
DAAM1
DAB1
DAB2
DACH1
DACT1
DACT2
DAD1
DAGLB
DALRD3
DAP
DAP3
DAPK2
DARS
DARS2
DAW1
DAZAP2
DAZL
DBF4
DBI
[truncated: 7,158 more rows]
